# Supplementary material for: Forecasting outpatient visits using empirical mode decomposition coupled with back-propagation artificial neural networks optimized by particle swarm optimization
Source: PLoS One. 2017 Feb 21;12(2):e0172539. doi: 10.1371/journal.pone.0172539 (PMC5319685; doi:10.1371/journal.pone.0172539)
Supplement: S1 Dataset — (XLS) [file pone.0172539.s001.xls]

## Sheet: Sheet1
	Case 1		Case 2
2005-01-01	80419		5442
2005-02-01	60787		6830
2005-03-01	10944		8227
2005-04-01	107714		7761
2005-05-01	99193		6306
2005-06-01	106150		6511
2005-07-01	115396		6938
2005-08-01	113954		6104
2005-09-01	105603		6285
2005-10-01	99094		6059
2005-11-01	109503		7459
2005-12-01	105185		7075
2006-01-01	79526		5999
2006-02-01	79943		4582
2006-03-01	109712		8169
2006-04-01	105951		7812
2006-05-01	102982		7066
2006-06-01	111707		7060
2006-07-01	114300		6656
2006-08-01	116022		6601
2006-09-01	109660		6670
2006-10-01	102143		6205
2006-11-01	111188		6569
2006-12-01	111389		6418
2007-01-01	96749		5080
2007-02-01	74618		5752
2007-03-01	111035		7747
2007-04-01	118376		7572
2007-05-01	113310		7172
2007-06-01	116343		7706
2007-07-01	128184		6957
2007-08-01	126786		6816
2007-09-01	109109		7245
2007-10-01	111443		6998
2007-11-01	114158		6684
2007-12-01	106444		6295
2008-01-01	99088		6106
2008-02-01	74989		5549
2008-03-01	124241		9153
2008-04-01	118344		10728
2008-05-01	120224		10758
2008-06-01	114821		11772
2008-07-01	136406		10667
2008-08-01	119003		11103
2008-09-01	117377		11190
2008-10-01	119974		11121
2008-11-01	111099		10606
2008-12-01	115903		9627
2009-01-01	75010		8139
2009-02-01	115002		12293
2009-03-01	123855		11855
2009-04-01	123393		11705
2009-05-01	117570		11729
2009-06-01	131522		11473
2009-07-01	142671		10666
2009-08-01	129269		11191
2009-09-01	120951		11248
2009-10-01	112706		10252
2009-11-01	120105		9851
2009-12-01	124472		7411
2010-01-01	105382		10487
2010-02-01	82643		12132
2010-03-01	140106		11820
2010-04-01	129230		11588
2010-05-01	129831		12468
2010-06-01	130999		11885
2010-07-01	140861		11122
2010-08-01	139519		10791
2010-09-01	129969		11000
2010-10-01	118618		10536
2010-11-01	134162		10511
2010-12-01	130980		9663
2011-01-01	105840		8126
2011-02-01	92299		12679
2011-03-01	146187		11650
2011-04-01	136315		12730
2011-05-01	143528		12394
2011-06-01	138638		13057
2011-07-01	144719		11286
2011-08-01	152236		11297
2011-09-01	133495		11080
2011-10-01	135687		11893
2011-11-01	159452		10598
2011-12-01	153829		9795
2012-01-01	98839		10143
2012-02-01	153243		15058
2012-03-01	175797		14458
2012-04-01	152808		16600
2012-05-01	78507		16655
2012-06-01	165747		16207
2012-07-01	182492		15770
2012-08-01	181088		15650
2012-09-01	162830		15650
2012-10-01	165872		17048
2012-11-01	174949		15531
2012-12-01	168531		13090
2013-01-01	160673		16021
2013-02-01	123837		19299
2013-03-01	195371		18830
2013-04-01	179851		20567
2013-05-01	205592		19333
2013-06-01	174488		20078
2013-07-01	219333		17629
2013-08-01	207265		18447
2013-09-01	183320		19888
2013-10-01	183499		19481
2013-11-01	186744		18978
2013-12-01	189034		18449
